# Supplementary material for: Differences in enhancer activity in mouse and zebrafish reporter assays are often associated with changes in gene expression
Source: BMC Genomics. 2012 Dec 19;13:713. doi: 10.1186/1471-2164-13-713 (PMC3541358; doi:10.1186/1471-2164-13-713)
Supplement: Additional file 1 — Comparison of expression patterns in mice and zebrafish driven by the tested CNEs. [file 1471-2164-13-713-S1.xls]

## Sheet: Additional File 1
Comparison of expression patterns in mice and zebrafish driven by the tested CNEs
						CNE with trans changes	Number of exp domains with trans changes per CNE	Total number of exp domains	% exp domains with Trans changes per CNE	N of CNEs with 75% or more trans changes	N of CNEs with No trans changes		Number of exp domains per CNE	Number of exp domains per CNE	N of CNEs with No trans changes			N of CNEs with 75% or more trans changes			CNE with trans changes
			Mouse	Zebrafish									Mouse	Zebrafish		Mouse	Zebrafish		Mouse	Zebrafish		Mouse	Zebrafish
1	Hs194	Midbrain	+	-	Trans	1	2	2	100	1	0		1	1	0			1	1	1	1	1	1
		Forebrain	-	+	Trans
1	Hs200	Forebrain	+	+	NoTrans	1	4	5	80	1	0		2	4	0			1	2	4	1	2	4
		Limbs	+	-	Trans
		Midbrain	-	+	Trans
		Hindbrain	-	+	Trans
		Spinal cord	-	+	Trans
1	Hs215	Cranial Nerve	+	+	NoTrans	0	0	4	0	0	1		4	4	1	4	4	0			0
		Dorsal root ganglia	+	+	NoTrans
		Spinal cord	+	+	NoTrans
		Eye	+	+	NoTrans
1	Hs246	Hindbrain	+	+	NoTrans	1	1	2	50	0	0		1	2	0			0			1	1	2
		Forebrain	-	+	Trans
1	Hs260	Spinal cord	+	+	NoTrans	1	1	4	25	0	0		3	4	0			0			1	3	4
		Midbrain	+	+	NoTrans
		Forebrain	-	+	Trans
		Hindbrain	+	+	NoTrans
1	Hs266	Forebrain	+	+	NoTrans	1	1	2	50	0	0		1	2	0			0			1	1	2
		Otic vesicle	-	+	Trans
1	Hs267	Forebrain	+	+	NoTrans	1	1	5	20	0	0		4	5	0			0			1	4	5
		Midbrain	+	+	NoTrans
		Hindbrain	+	+	NoTrans
		Spinal cord	+	+	NoTrans
		Eye	-	+	Trans
1	Hs271	Spinal cord	+	+	NoTrans	1	1	3	33.3333	0	0		3	2	0			0			1	3	2
		Midbrain	+	-	Trans
		Forebrain	+	+	NoTrans
1	Hs327	Hindbrain	+	+	NoTrans	1	3	4	75	1	0		1	4	0			1	1	4	1	1	4
		Forebrain	-	+	Trans
		Spinal cord	-	+	Trans
		Midbrain	-	+	Trans
1	Hs382	Forebrain	+	+	NoTrans	1	6	8	75	1	0		6	4	0			1	6	4	1	6	4
		Somites	+	+	NoTrans
		Spinal cord	+	-	Trans
		Dorsal root ganglia	+	-	Trans
		Eye	-	+	Trans
		Notochord	-	+	Trans
		Hindbrain	+	-	Trans
		Midbrain	+	-	Trans
1	Hs411	Forebrain	+	+	NoTrans	1	1	3	33.3333	0	0		2	3	0			0			1	2	3
		Spinal cord	+	+	NoTrans
		Hindbrain	-	+	Trans
1	Hs422	Forebrain	+	+	NoTrans	1	3	4	75	1	0		2	3	0			1	2	3	1	2	3
		Spinal cord	-	+	Trans
		Nose	+	-	Trans
		Hindbrain	-	+	Trans
1	Hs595	Forebrain	+	+	NoTrans	1	2	3	66.6667	0	0		3	1	0			0			1	3	1
		Midbrain	+	-	Trans
		Nose	+	-	Trans
1	Hs609	Forebrain	+	-	Trans	1	2	2	100	1	0		2	0	0			1	2	0	1	2	0
		Limbs	+	-	Trans
1	Hs611	Forebrain	+	+	NoTrans	1	2	3	66.6667	0	0		2	2	0			0			1	2	2
		Hindbrain	+	-	Trans
		Otic vesicle	-	+	Trans
1	Hs669	Spinal cord	+	+	NoTrans	1	3	4	75	1	0		2	3	0			1	2	3	1	2	3
		Midbrain	+	-	Trans
		Forebrain	-	+	Trans
		Hindbrain	-	+	Trans
1	Hs672	Forebrain	+	-	Trans	1	2	3	66.6667	0	0		3	1	0			0			1	3	1
		Midbrain	+	+	NoTrans
		Spinal cord	+	-	Trans
1	Hs687	Forebrain	+	+	NoTrans	1	1	2	50	0	0		2	1	0			0			1	2	1
		Spinal cord	+	-	Trans
1	Hs688	Spinal cord	+	+	NoTrans	1	1	4	25	0	0		3	4	0			0			1	3	4
		Hindbrain	+	+	NoTrans
		Eye	+	+	NoTrans
		Forebrain	-	+	Trans
1	Hs699	Forebrain	+	+	NoTrans	0	0	2	0	0	1		2	2	1	2	2	0			0
		Midbrain	+	+	NoTrans
1	Hs755	Hindbrain	+	+	NoTrans	1	1	2	50	0	0		2	1	0			0			1	2	1
		Midbrain	+	-	Trans
1	Hs774	Hindbrain	+	+	NoTrans	1	2	4	50	0	0		2	4	0			0			1	2	4
		Limbs	+	+	NoTrans
		Forebrain	-	+	Trans
		Eye	-	+	Trans
1	Hs793	Midbrain	+	+	NoTrans	1	1	4	25	0	0		3	4	0			0			1	3	4
		Hindbrain	+	+	NoTrans
		Spinal cord	+	+	NoTrans
		Forebrain	-	+	Trans
1	Hs799	Forebrain	+	+	NoTrans	1	1	2	50	0	0		1	2	0			0			1	1	2
		Hindbrain	-	+	Trans
1	Hs123	Forebrain	+	+	NoTrans	0	0	1	0	0	1		1	1	1	1	1	0			0
1	Hs124	Forebrain	+	+	NoTrans	0	0	1	0	0	1		3	3	1	3	3	0			0
		Spinal cord	+	+	NoTrans
		Hindbrain	+	+	NoTrans
1	Hs240	Forebrain	+	+	NoTrans	1	3	4	75	1	0		1	4	0			1	1	4	1	1	4
		Spinal cord	-	+	Trans
		Midbrain	-	+	Trans
		Hindbrain	-	+	Trans
1	Hs259	Limbs	+	-	Trans	1	2	2	100	1	0		1	1	0			1	1	1	1	1	1
		Spinal cord	-	+	Trans
1	Hs278	Hindbrain	+	-	Trans	1	2	3	66.6667	0	0		3	1	0			0			1	3	1
		Spinal cord	+	+	NoTrans
		Melanocytes	+	-	Trans
1	Hs284	Spinal cord	+	+	NoTrans	1	2	4	50	0	0		2	4	0			0			1	2	4
		Midbrain	-	+	Trans
		Hindbrain	+	+	NoTrans
		Forebrain	-	+	Trans
1	Hs312	Spinal cord	+	+	NoTrans	1	2	5	40	0	0		5	3	0			0			1	5	3
		Limb	+	+	NoTrans
		Forebrain	+	+	NoTrans
		Hindbrain	+	-	Trans
		Midbrain	+	-	Trans
1	Hs335	Spinal cord	+	+	NoTrans	1	2	3	66.6667	0	0		2	2	0			0			1	2	2
		Limbs	+	-	Trans
		Forebrain	-	+	Trans
1	Hs426	Otic vesicle	+	+	NoTrans	0	0	3	0	0	1		3	3	1	3	3	0			0
		Forebrain	+	+	NoTrans
		Hindbrain	+	+	NoTrans
1	Hs428	Hindbrain	+	-	Trans	1	4	4	100	1	0		2	2	0			1	2	2	1	2	2
		Spinal cord	+	-	Trans
		Notochord	-	+	Trans
		Otic vesicle	-	+	Trans
1	Hs567	Spinal cord	+	+	NoTrans	1	2	3	66.6667	0	0		2	2	0			0			1	2	2
		Midbrain	+	-	Trans
		Hindbrain	-	+	Trans
1	Hs608	Dorsal root ganglia	+	-	Trans	1	3	3	100	1	0		2	1	0			1	2	1	1	2	1
		Spinal cord	+	-	Trans
		Forebrain	-	+	Trans
1	Hs671	Forebrain	+	+	NoTrans	1	3	4	75	1	0		1	4	0			1	1	4	1	1	4
		Eye	-	+	Trans
		Hindbrain	-	+	Trans
		Dorsal root ganglia	-	+	Trans
1	Hs702	Forebrain	+	-	Trans	1	1	1	100	1	0		1	0	0			1	1	0	1	1	0
1	Hs752	Dorsal Root ganglia	+	-	Trans	1	3	4	75	1	0		4	1	0			1	4	1	1	4	1
		Spinal cord	+	-	Trans
		trigeminal V (ganglion, cranial)	+	-	Trans
		Somites	+	+	NoTrans
1	Hs807	Midbrain	+	-	Trans	1	4	4	100	1	0		2	2	0			1	2	2	1	2	2
		Hindbrain	+	-	Trans
		Forebrain	-	+	Trans
		Eye	-	+	Trans
1	Hs816	Hindbrain	+	+	NoTrans	1	2	5	40	0	0		4	4	0			0			1	4	4
		Forebrain	+	+	NoTrans
		Midbrain	+	+	NoTrans
		Spinal cord	+	-	Trans
		Eye	-	+	Trans
1	Hs840	Forebrain	+	+	NoTrans	1	3	4	75	1	0		1	4	0			1	1	4	1	1	4
		Spinal cord	-	+	Trans
		Midbrain	-	+	Trans
		Hindbrain	-	+	Trans
1	Hs886	Forebrain	+	+	NoTrans	0	0	1	0	0	1		1	1	1	1	1	0			0
1	Hs901	Midbrain	+	+	NoTrans	1	1	3	33.3333	0	0		2	3	0			0			1	2	3
		Hindbrain	+	+	NoTrans
		Spinal cord	-	+	Trans
1	Hs1043	Hindbrain	+	-	Trans	1	2	2	100	1	0		2	0	0			1	2	0	1	2	0
		Spinal cord	+	-	Trans
1	Hs1114	Midbrain	+	+	NoTrans	0	0	3	0	0	1		3	3	1	3	3	0			0
		Hindbrain	+	+	NoTrans
		Spinal cord	+	+	NoTrans
1	Hs1358	Forebrain	+	+	NoTrans	0	0	1	0	0	1		1	1	1	1	1	0			0
															Total	Average	Average	Total	Average	Average	Total	Average	Average
Total number of CNE															8	2.25	2.25	17	1.94118	2.23529	39	2.25641	2.4359
47
Total number of CNE with trans changes
39
% of CNE with at least one trans change
82.9787
Total number of CNE with 75% or more of trans changes
17
% of CNE with 75% or more of trans changes
36.1702
Total number of CNE with no trans changes
8
% of CNE with no trans changes
17.0213
