# Supplementary material for: Differences in enhancer activity in mouse and zebrafish reporter assays are often associated with changes in gene expression
Source: BMC Genomics. 2012 Dec 19;13:713. doi: 10.1186/1471-2164-13-713 (PMC3541358; doi:10.1186/1471-2164-13-713)
Supplement: Additional file 2 — Comparison of expression patterns in mice and zebrafish driven by ancestral CNEs. [file 1471-2164-13-713-S2.xls]

## Sheet: Additional File 2
Comparison of expression patterns in mice and zebrafish driven by ancestral CNEs
							CNE with trans changes	Number of exp domains with trans changes per CNE	Total number of exp domains	% exp domains with Trans changes per CNE	N of CNEs with 75% or more of trans changes	N of CNEs with No trans changes
				Mouse	Zebrafish
	1	Hs194	Midbrain	+	-	Trans	1	2	2	100	1	0
			Forebrain	-	+	Trans
	1	Hs200	Forebrain	+	+	NoTrans	1	4	5	80	1	0
			Limbs	+	-	Trans
			Midbrain	-	+	Trans
			Hindbrain	-	+	Trans
			Spinal cord	-	+	Trans
	1	Hs215	Cranial Nerve	+	+	NoTrans	0	0	4	0	0	1
			Dorsal root ganglia	+	+	NoTrans
			Spinal cord	+	+	NoTrans
			Eye	+	+	NoTrans
	1	Hs246	Hindbrain	+	+	NoTrans	1	1	2	50	0	0
			Forebrain	-	+	Trans
	1	Hs260	Spinal cord	+	+	NoTrans	1	1	4	25	0	0
			Midbrain	+	+	NoTrans
			Forebrain	-	+	Trans
			Hindbrain	+	+	NoTrans
	1	Hs266	Forebrain	+	+	NoTrans	1	1	2	50	0	0
			Otic vesicle	-	+	Trans
	1	Hs267	Forebrain	+	+	NoTrans	1	1	5	20	0	0
			Midbrain	+	+	NoTrans
			Hindbrain	+	+	NoTrans
			Spinal cord	+	+	NoTrans
			Eye	-	+	Trans
	1	Hs271	Spinal cord	+	+	NoTrans	1	1	3	33.3333	0	0
			Midbrain	+	-	Trans
			Forebrain	+	+	NoTrans
	1	Hs327	Hindbrain	+	+	NoTrans	1	3	4	75	1	0
			Forebrain	-	+	Trans
			Spinal cord	-	+	Trans
			Midbrain	-	+	Trans
	1	Hs382	Forebrain	+	+	NoTrans	1	6	8	75	1	0
			Somites	+	+	NoTrans
			Spinal cord	+	-	Trans
			Dorsal root ganglia	+	-	Trans
			Eye	-	+	Trans
			Notochord	-	+	Trans
			Hindbrain	+	-	Trans
			Midbrain	+	-	Trans
	1	Hs411	Forebrain	+	+	NoTrans	1	1	3	33.3333	0	0
			Spinal cord	+	+	NoTrans
			Hindbrain	-	+	Trans
	1	Hs669	Spinal cord	+	+	NoTrans	1	3	4	75	1	0
			Midbrain	+	-	Trans
			Forebrain	-	+	Trans
			Hindbrain	-	+	Trans
	1	Hs672	Forebrain	+	-	Trans	1	2	3	66.6667	0	0
			Midbrain	+	+	NoTrans
			Spinal cord	+	-	Trans
	1	Hs687	Forebrain	+	+	NoTrans	1	1	2	50	0	0
			Spinal cord	+	-	Trans
	1	Hs688	Spinal cord	+	+	NoTrans	1	1	4	25	0	0
			Hindbrain	+	+	NoTrans
			Eye	+	+	NoTrans
			Forebrain	-	+	Trans
	1	Hs699	Forebrain	+	+	NoTrans	0	0	2	0	0	1
			Midbrain	+	+	NoTrans
	1	Hs755	Hindbrain	+	+	NoTrans	1	1	2	50	0	0
			Midbrain	+	-	Trans
	1	Hs774	Hindbrain	+	+	NoTrans	1	2	4	50	0	0
			Limbs	+	+	NoTrans
			Forebrain	-	+	Trans
			Eye	-	+	Trans
	1	Hs793	Midbrain	+	+	NoTrans	1	1	4	25	0	0
			Hindbrain	+	+	NoTrans
			Spinal cord	+	+	NoTrans
			Forebrain	-	+	Trans
	1	Hs799	Forebrain	+	+	NoTrans	1	1	2	50	0	0
			Hindbrain	-	+	Trans
	1	Hs240	Forebrain	+	+	NoTrans	1	3	4	75	1	0
			Spinal cord	-	+	Trans
			Midbrain	-	+	Trans
			Hindbrain	-	+	Trans
	1	Hs278	Hindbrain	+	-	Trans	1	2	3	66.6667	0	0
			Spinal cord	+	+	NoTrans
			Melanocytes	+	-	Trans
	1	Hs284	Spinal cord	+	+	NoTrans	1	2	4	50	0	0
			Midbrain	-	+	Trans
			Hindbrain	+	+	NoTrans
			Forebrain	-	+	Trans
	1	Hs312	Spinal cord	+	+	NoTrans	1	2	5	40	0	0
			Limb	+	+	NoTrans
			Forebrain	+	+	NoTrans
			Hindbrain	+	-	Trans
			Midbrain	+	-	Trans
	1	Hs426	Otic vesicle	+	+	NoTrans	0	0	3	0	0	1
			Forebrain	+	+	NoTrans
			Hindbrain	+	+	NoTrans
	1	Hs428	Hindbrain	+	-	Trans	1	4	4	100	1	0
			Spinal cord	+	-	Trans
			Notochord	-	+	Trans
			Otic vesicle	-	+	Trans
	1	Hs567	Spinal cord	+	+	NoTrans	1	2	3	66.6667	0	0
			Midbrain	+	-	Trans
			Hindbrain	-	+	Trans
	1	Hs608	Dorsal root ganglia	+	-	Trans	1	3	3	100	1	0
			Spinal cord	+	-	Trans
			Forebrain	-	+	Trans
	1	Hs671	Forebrain	+	+	NoTrans	1	3	4	75	1	0
			Eye	-	+	Trans
			Hindbrain	-	+	Trans
			Dorsal root ganglia	-	+	Trans
	1	Hs702	Forebrain	+	-	Trans	1	1	1	100	1	0
	1	Hs752	Dorsal Root ganglia	+	-	Trans	1	3	4	75	1	0
			Spinal cord	+	-	Trans
			trigeminal V (ganglion, cranial)	+	-	Trans
			Somites	+	+	NoTrans
	1	Hs807	Midbrain	+	-	Trans	1	4	4	100	1	0
			Hindbrain	+	-	Trans
			Forebrain	-	+	Trans
			Eye	-	+	Trans
	1	Hs816	Hindbrain	+	+	NoTrans	1	2	5	40	0	0
			Forebrain	+	+	NoTrans
			Midbrain	+	+	NoTrans
			Spinal cord	+	-	Trans
			Eye	-	+	Trans
	1	Hs901	Midbrain	+	+	NoTrans	1	1	3	33.3333	0	0
			Hindbrain	+	+	NoTrans
			Spinal cord	-	+	Trans
	1	Hs1043	Hindbrain	+	-	Trans	1	2	2	100	1	0
			Spinal cord	+	-	Trans
	1	Hs1114	Midbrain	+	+	NoTrans	0	0	3	0	0	1
			Hindbrain	+	+	NoTrans
			Spinal cord	+	+	NoTrans
	1	Hs1358	Forebrain	+	+	NoTrans	0	0	1	0	0	1
	aCNE detected in zebrafish			aCNE NOT detected in zebrafish
Total number of aCNEs
	20			17
Total number of aCNE with trans changes
	18			14
% of aCNE with at least one trans change
	90			82.3529
(%) of the affected expression domains per CNE.
	46.6667			60.098
CNEs with 75% or more species specific domains
	5			8
CNEs with No trans changes
	2			3
