# Supplementary material for: Differences in enhancer activity in mouse and zebrafish reporter assays are often associated with changes in gene expression
Source: BMC Genomics. 2012 Dec 19;13:713. doi: 10.1186/1471-2164-13-713 (PMC3541358; doi:10.1186/1471-2164-13-713)
Supplement: Additional file 3 — 4 way comparison of expression patterns driven by CNEs and corresponding target genes in zebrafish and mice. [file 1471-2164-13-713-S3.xls]

## Sheet: Additional File 3
4 way comparison of expression patterns driven by CNEs and corresponding target genes in zebrafish and mice
			Mt	Mg	Zt	Zg		Gene Change		Total of CNEs with changes in gene expression	Total of CNEs with consistent gene/trans changes	CNEs with NO consistent gene/trans changes	Gene change consistent with trans	Gene change NOT consistent with trans		CNE with no changes in their taget genes	% of anatomical regions with trans changes	CNE with changes in their taget genes	% of anatomical regions with trans changes
1	Hs215	Cranial Nerve	+	+	+	+	NoTrans		Hs215							Hs215	0	hs382	75
		Dorsal root ganglia	+	+	+	+	NoTrans									Hs271	33.33	hs422	75
		Spinal cord	+	+	+	+	NoTrans									Hs411	33.33	hs595	66.6667
		Eye	+	+	+	+	NoTrans									Hs688	25	hs609	100
1	Hs271	Spinal cord	+	+	+	+	NoTrans		Hs271							Hs755	50	hs672	66.6667
		Midbrain	+	+	-	+	Trans									Hs123	0	hs687	50
		Forebrain	+	+	+	+	NoTrans									Hs124	0	hs774	50
1	Hs327	Hindbrain	+	+	+	+	NoTrans		Hs327	1		1				Hs284	50	hs259	100
		Forebrain	-	+	+	+	Trans									Hs335	66.6667	Hs327	75
		Spinal cord	+	+	+	-	No trans	Yes						1		Hs567	66.6667	Hs671	75
		Midbrain	-	+	+	+	Trans									Hs702	100	Hs1114	0
1	Hs382	Forebrain	+	+	+	+	NoTrans		Hs382	1	1					Hs816	40
		Somites	+	+	+	+	NoTrans									Hs886	0
		Spinal cord	+	+	-	+	Trans									Hs1043	100
		Dorsal root ganglia	+	+	-	-	Trans	Yes					1			Hs1358	0
		Eye	-	+	+	+	Trans										Average		Average
		Notochord	-	+	+	+	Trans										37.6662		66.6667
		Hindbrain	+	+	-	+	Trans											Ttest
		Midbrain	+	+	-	+	Trans											0.0157562
1	Hs411	Forebrain	+	+	+	+	NoTrans		Hs411
		Spinal cord	+	+	+	+	NoTrans
		Hindbrain	-	+	+	+	Trans
1	Hs422	Forebrain	+	+	+	+	NoTrans		Hs422	1	1
		Spinal cord	-	-	+	-	Trans
		Nose	+	+	-	-	Trans	Yes					1
		Hindbrain	-	-	+	-	Trans
1	Hs595	Forebrain	+	+	+	+	NoTrans		Hs595	1	1
		Midbrain	+	+	-	+	Trans
		Nose	+	+	-	-	Trans	Yes					1
1	Hs609	Forebrain	+	+	-	+	Trans		Hs609	1	1
		Limbs	+	+	-	-	Trans	Yes					1
1	Hs672	Forebrain	+	+	-	+	Trans		Hs672	1	1
		Midbrain	+	+	+	+	NoTrans
		Spinal cord	+	+	-	-	Trans	Yes					1
1	Hs687	Forebrain	+	+	+	+	NoTrans		Hs687	1	1
		Spinal cord	+	+	-	-	Trans	Yes					1
1	Hs688	Spinal cord	+	+	+	+	NoTrans		Hs688
		Hindbrain	+	+	+	+	No trans
		Eye	+	+	+	+	NoTrans
		Forebrain	-	+	+	+	Trans
1	Hs755	Hindbrain	+	+	+	+	NoTrans		Hs755
		Midbrain	+	+	-	+	Trans
1	Hs774	Hindbrain	+	+	+	+	NoTrans		Hs774	1	1	1
		Limbs	+	+	+	-	NoTrans	Yes						1
		Forebrain	-	+	+	+	Trans
		Eye	-	-	+	+	Trans	Yes					1
1	Hs123	Forebrain	+	+	+	+	NoTrans		Hs123
1	Hs124	Forebrain	+	+	+	+	NoTrans		Hs124
		Spinal cord	+	+	+	+	NoTrans
		Hindbrain	+	+	+	+	No trans
1	Hs259	Limbs	+	+	-	-	Trans	Yes	Hs259	1	1		1
		Spinal cord	-	+	+	+	Trans
1	Hs284	Spinal cord	+	+	+	+	NoTrans		Hs284
		Midbrain	-	+	+	+	Trans
		Hindbrain	+	+	+	+	No trans
		Forebrain	-	+	+	+	Trans
1	Hs335	Spinal cord	+	+	+	+	NoTrans		Hs335
		Limbs	+	+	-	+	Trans
		Forebrain	-	+	+	+	Trans
1	Hs567	Spinal cord	+	+	+	+	NoTrans		Hs567
		Midbrain	+	+	-	+	Trans
		Hindbrain	-	+	+	+	Trans
1	Hs671	Forebrain	+	+	+	+	Trans		Hs671	1		1
		Eye	-	+	+	+	Trans
		Hindbrain	-	+	+	+	Trans
		Dorsal root ganglia	-	+	+	-	Trans	Yes						1
1	Hs702	Forebrain	+	+	-	+	Trans		Hs702
1	Hs816	Hindbrain	+	+	+	+	NoTrans		Hs816
		Forebrain	+	+	+	+	NoTrans
		Midbrain	+	+	+	+	NoTrans
		Spinal cord	+	-	-	-	Trans
		Eye	-	-	+	-	Trans
1	Hs886	Forebrain	+	+	+	+	NoTrans		Hs886
1	Hs1043	Hindbrain	+	+	-	+	Trans		Hs1043
		Spinal cord	+	+	-	+	Trans
1	Hs1114	Midbrain	+	+	+	+	NoTrans		Hs1114	1		1
		Hindbrain	+	-	+	+	NoTrans	Yes						1
		Spinal cord	+	+	+	+	NoTrans
1	Hs1358	Forebrain	+	+	+	+	NoTrans		Hs1358
Total CNE
26										Total of CNEs with changes in gene expression	Total of CNEs with consistent gene/trans changes
										11	8	4
