# Supplementary material for: Differences in enhancer activity in mouse and zebrafish reporter assays are often associated with changes in gene expression
Source: BMC Genomics. 2012 Dec 19;13:713. doi: 10.1186/1471-2164-13-713 (PMC3541358; doi:10.1186/1471-2164-13-713)
Supplement: Additional file 6 — Comparison of expression patterns in mice and zebrafish driven by mammal sequences reported in other datasets. [file 1471-2164-13-713-S6.xls]

## Sheet: Sheet1
Trans or No Trans	Zebrafish line	Expression in zebrafish	Zebrafish Reference	Mouse line	Expression in mouse	Mouse Reference
No trans	C81	Similar to mouse	[27]*	Hs37	Similar to zebra	[26]*
Trans	C139	Similar to mouse	[27]*	Hs4	Ectopic exp in mouse (Midbrain)	[26]*
Trans	C141	Similar to mouse	[27]*	Hs1	Ectopic exp in mouse (Spinal cord)	[26]*
Trans	C48	No activity	[27]*	Hs73	Activity	[26]*
Trans	C93	No activity	[27]*	Hs23	Activity	[26]*
Trans	C109	No activity	[27]*	Hs16	Activity	[26]*
Trans	SOX3_hs5	Ectopic exp in zebra (Branchial arches And Notochord)	[19]*	Hs667	Ectopic exp in mouse (Cranial nerves)	[26]*
Trans	SOX3_hs8	Ectopic exp in zebra (Otic vesicle)	[19]*	Hs427	Similar to zebra	[26]*
Trans	PAX6_hs2	Ectopic exp in zebra (Hindbrain and spinal cord)	[19]*	Hs113	Ectopic exp in mouse (Dorsal root ganglia)	[26]*
Trans	PAX6_hs6	Ectopic exp in zebra (Hindbrain and Spinal cord)	[19]*	Hs234	Similar to zebra	[26]*
Trans	PAX6_hs7	Ectopic exp in zebra (Spinal cord)	[19]*	Hs565	Ectopic exp in mouse (Forebrain)	[26]*
Trans	fgf.hs19	Ectopic exp in zebra (Veins)	[31]		Similar to zebrafish	[55]
Trans	HHc2:066522	Ectopic expression in zebra (Midbrain/hindbrain boundary)	[52]	Hs831	Ectopic exp in mouse (Hindbrain)	[26]*
No trans*	23	Similar to mouse	[53]	23	Similar to zebrafish	[53]
No trans*	24	Similar to mouse	[53]	24	Similar to zebrafish	[53]
No trans*	25	Similar to mouse	[53]	25	Similar to zebrafish	[53]
No trans*	26	Similar to mouse	[53]	26	Similar to zebrafish	[53]
Trans	-6.1	Similar to mouse	[54]	Transgene14	Ectopic exp in mouse (Forebrain)	[43]
No trans	Sox10-MCS4	Similar to mouse	[21]	Sox10-MCS4	Similar to zebrafish	[21]
No trans	Sox10-MCS7	Similar to mouse	[21]	Sox10-MCS4	Similar to zebrafish	[21]
	[26]*	http://enhancer.lbl.gov/
	[19]*	Raw data available at http://zenbase.genereg.net/spp/
	No trans*	Enhancers were selected as putative heart enhancers and expression was only assessed for the Heart
	[27]*	Sequences tested in mouse and zebrafish partially overlap
References
[27]	Royo et al (2011)
[19]	Navratilova et al (2009)
[31]	Komisarczuk et al (2009)
[52]	Royo et al (2012)
[53]	Narlikar et al (2010)
[54]	McGaughey et al (2010)
[21]	Antonellis et al (2008)
[26]	Visel et al (2007)
[55]	Beermann et al (2006)
[43]	Verma-Kurvari et al (1998)
