# Supplementary material for: Differences in enhancer activity in mouse and zebrafish reporter assays are often associated with changes in gene expression
Source: BMC Genomics. 2012 Dec 19;13:713. doi: 10.1186/1471-2164-13-713 (PMC3541358; doi:10.1186/1471-2164-13-713)
Supplement: Additional file 7 — Summary of expression patterns driven by CNEs in zebrafish and mice enhancer assays. [file 1471-2164-13-713-S7.xls]

## Sheet: Additional File 5
Summary of expression patterns driven by CNEs in zebrafish and mice enhancer assays
CNE			Mouse Expression	Number of independent embryos that show a similar expression	Mouse (extra patterns)	Number	Zebrafish	Number	Founder1 24hpf	Founder1 48hpf	Founder2 24hpf	Founder2 48hpf	Founder3 24hpf	Founder3 48hpf	Founder4 24hpf	Founder4 48hpf	Founder5 24hpf	Founder5 48hpf
Hs123			Forebrain	4 out of 4			Forebrain	5 out of 5	Forebrain	Forebrain	Forebrain	Forebrain	Forebrain	Forebrain	Forebrain	Forebrain	Forebrain	Forebrain
															Eye	Eye
Hs124			Spinal cord	9 out of 9	Forebrain	4 out of 6	Forebrain	3 out of 3	Fin Bud	Fin	Forebrain	Spinal Cord	Hindbrain	Hindbrain
					Eye	5 out of 6	Hindbrain	3 out of 3	Hindbrain	Spinal cord (roof plate)	Midbrain	Forebrain	Forebrain	Forebrain
					Hindbrain	6 out 6	Spinal cord (Roof plate)	2 out of 3	Forebrain	Hindbrain	Hindbrain
									Midbrain hindbrain boundary	Forebrain	Spinal Cord (Roof plate)
Hs194			Midbrain	7 out of 9	Forebrain (Emb5)	1 out of 6	Forebrain	2 out of 3	Ubiquitous	Forebrain	Eye	Forebrain	Midbrain (Floor plate)
							Midbrain	1 out of 3			Gut
							Eye	1 out of 3			Otic vesicle
							Gut	1 out of 3
Hs200			Forebrain	10 out of 11			Forebrain	4 out of 4	Forebrain	Forebrain	Forebrain	Forebrain	Forebrain	NA	Forebrain	Forebrain
			Limb	4 out of 11			Midbrain	4 out of 4	Midbrain (mild)	Midbrain (Very very mild)	Midbrain	Midbrain	Midbrain	NA	Midbrain	Midbrain
							Hindbrain	4 out of 4	Hindbrain (Mild)	Spinal cord	Hindbrain	Spinal cord (Roof plate)	Hindbrain		Hindbrain	Hindbrain
							Spinal cord	3 out of 4	Otic vesicle			Hindbrain			Spinal cord	Spinal cord (Roof plate)
							Limbs	1 out 4								Limbs
							Otic vesicle	1 out 4
Hs215			Cranial Nerve	6 out of 8	Spinal cord	4 out of 4	Eye	3 out of 4	Spinal cord	Spinal cord	Eye	Eye	Eye		Eye
			Dorsal root ganglia	6 out of 8	Eye	2 out of 4	Spinal cord	4 out of 4	Dorsal root ganglia	Dorsal root ganglia	Spinal cord	Spinal cord	Spinal cord	Spinal cord	Spinal cord	Spinal cord
							Cranial Nerve	4 out of 4		Cranial Nerve		Cranial Nerve		Cranial Nerve		Cranial Nerve
							Dorsal root ganglia	4 out of 4				Dorsal root ganglia		Dorsal root ganglia	Dorsal root ganglia	Dorsal root ganglia
Hs240			Forebrain	7 out of 7			Forebrain	4 out of 4	Forebrain	Forebrain	Forebrain	Forebrain	Forebrain	Forebrain	Ubiquitous	Forebrain
							Midbrain	2 out of 4	Midbrain	Midbrain	Hindbrain	Hindbrain	Midbrain	Midbrain
							Hindbrain	2 out of 4	Hindbrain	Hindbrain	Lens	Roof Plate		Spinal cord (Roof plate)
							Spinal cord	3 out of 4		Spinal cord		Branchial arches
												Spinal cord
Hs246			Hindbrain	6 out of 6	Forebrain (Emb1 and 2)	2 out of 6	Forebrain	3 out of 3	Forebrain (mild)	Forebrain (mild)	Forebrain (mild)	Forebrain (mild)	Forebrain (mild)
							Hindbrain	3 out of 3	Hindbrain (mild)	Hindbrain (mild)	Hindbrain (mild)	Hindbrain (mild)	Hindbrain (mild)
							Spinal cord	1 out of 3				Spinal cord
Hs259			Limb	10 out of 15			Spinal cord	3 out of 3	Spinal cord	Spinal cord	Notochord	Notochord	Spinal cord
							Fin bud	1 out of 3	Forebrain (Mild)		Somites	Spinal cord
							Somites	1 out 3	Fin Bud (Very mild)		Otic vesicle
							Otic vesicle	1 out 3			Spinal cord (Roof plate)
Hs260			Midbrain	6 out of 8	Spinal cord (Emb1, 2 and 6)	3 out of 6	Spinal cord	3 out of 3	Spinal cord (spotty neurons)	Midbrain	Forebrain	Forebrain	Forebrain	Midbrain
							Midbrain	3 out of 3	Midbrain	Hindbrain (spotty neurons)	Spinal cord (Dorsal spinal cord)	Spinal cord	Spinal cord (Dorsal Spotty neurons)	Hindbrain
							Forebrain	3 out of 3	Forebrain	Spinal cord	Midbrain	Midbrain	Forebrain	Spinal cord (Dorsal Spotty neurons)
							Hindbrain	3 out of 3			Hindbrain	Hindbrain	Midbrain
Hs266			Forebrain	9 out of 10			Otic vesicle	4 out of 4	Hindbrain (Strong)	Hindbrain (Strong)	Otic vesicle	Otic vesicle	Otic vesicle	Otic vesicle	Otic vesicle	Otic vesicle
							Forebrain	4 out of 4	Midbrain	Midbrain	Forebrain	Forebrain	Forebrain	Forebrain	Forebrain	Forebrain
							Limbs	1 out of 4	Spinal cord	Spinal cord		Limbs
									Forebrain	Forebrain
									Otic vesicle	Otic vesicle
Hs267			Forebrain	9 out of 11	Eye ( Emb5 and 2)	2 out of 6	Forebrain	3 out of 3	Forebrain	Forebrain	Forebrain	Eye	Eye	Eye
			Hindbrain	7 out of 11			Hindbrain	3 out of 3	Spinal cord	Hindbrain	Spinal cord	Forebrain	Forebrain	Forebrain
			Midbrain	7 out of 11			Spinal cord	3 out of 3		Spinal cord	Hindbrain	Midbrain	Hindbrain	Hindbrain
			Spinal cord	9 out of 11			Eye	3 out of 3		Eye	Eye	Hindbrain		Midbrain
							Midbrain	2 out of 3				Spinal cord		Spinal cord
Hs271			Forebrain	13 out of 14	Spinal cord (Emb3, 5 and 9)	3 out of 6	Forebrain	3 out of 3	Forebrain	Forebrain(Strong)	Forebrain	Spinal cord (Dorsal and Ventral)	Forebrain	Forebrain
			Midbrain	11 out of 14			Spinal cord	3 out of 3		Hindbrain(very mild)	Branchial Arches	Branchial Arches		Dorsal root ganglia
										Spinal cord (very very mild)	Fin bud	Fin bud		Spinal cord (Dorsal and ventral; very mild)
Hs278			Hindbrain	6 out of 11	Spinal cord	4 out of 8	Spinal Cord (posterior)	3 out of 3	Spinal cord (posterior)	Spinal cord (posterior)	Spinal Cord (Posterior)	Spinal Cord (Posterior)	Spinal cord (posterior)	Spinal cord (posterior)
			Melanocytes	10 out of 11			Hindbrain	1 out of 3					Hindbrain
Hs284			Spinal cord	3 out 5	Hindbrain	5 out 5	Forebrain	2 out of 3	Eye	Eye	Eye	Eye		Midbrain
					Forebrain	2 out of 5	Midbrain	3 out of 3	Forebrain	Forebrain	Forebrain	Forebrain	Midbrain	Hindbrain
							Hindbrain	3 out of 3	Midbrain	Midbrain	Midbrain	Midbrain	Hindbrain
							Spinal cord	2 out of 3	Hindbrain	Hindbrain	Hindbrain	Hindbrain
							Branchial arches	1 out of 3	Spinal cord (Mild)	Spinal cord (Mild)	Notochord	Notochord
											Branchial arches	Spinal cord (Roof plate strong)
												Fin bud
												Branchial arches
Hs312			Forebrain	10 out of 13	Spinal cord	6 out of 7	Spinal cord	3 out of 4	Notochord	Notochord	Ubiquitous		Ubiquitous	Fin bud	Spinal cord	Spinal cord
			Hindbrain	10 out of 13			Fin bud	2 out of 4	Spinal cord (Floor plate)	Fin bud				Spinal cord (roof plate)		Hindbrain
			Limb	7 out of 13			Forebrain	3 out of 4	Forebrain	Forebrain				Forebrain		Forebrain
			Midbrain	10 out of 13												Midbrain
Hs327			Hindbrain	8 out of 10	Spinal cord(Emb1, 5 and 8)	3 out of 8	Forebrain	4 out of 4	Forebrain	Forebrain	Forebrain	Forebrain	Forebrain	Blood Vessels	Forebrain	Facial ganglion
					Forebrain (Emb1)	1 out of 8	Eye	1 out of 4		Midbrain	Eye	Eye	Blood Vessels	Hindbrain	Hindbrain	Low expression
							Spinal cord	3 out of 4		Spinal cord (Floor plate)	Hindbrain (Mild)	Hindbrain (Mild)		Forebrain (Mild)	Spinal cord
							Midbrain	3 out of 4			Spinal cord			Midbrain
							Blood vesels	1 out of 4
							Facial ganglion	1 out of 4
Hs335			Limb	5 out of 7	Spinal cord (Emb1, 2 and 4)	3 out of 4	Spinal cord	3 out of 3	Spinal cord (posterior)	Spinal cord (posterior)	Spinal cord (Posterior)	Spinal cord (Posterior)	Spinal cord (Posterior)	Spinal cord (Posterior)
					Forebrain (Emb2)	1 out of 4	Forebrain	3 out of 3	Forebrain		Forebrain			Forebrain
Hs382			Dorsal Root ganglia	3 out of 4	Midbrain	2 out of 3	Eye	2 out of 3	Eye	Forebrain	Hindbrain	Hindbrain	Forebrain	Forebrain
			Spinal cord	3 out of 4	Forebrain	2 out of 3	Forebrain	2 out of 3	Forebrain	Notochord	Posterior somites		Eye	Eye
					Somites	3 out of 3	Notochord	2 out of 3	Blood Vessels				Notochord
					Hindbrain	2 out of 3	Somites	2 out of 3	Notochord				Posterior somites
Hs411			Forebrain	7 out of 9	Spinal cord (Emb 1, 2 and 3)	3 out of 6	Spinal cord	3 out of 3	Spinal cord	Spinal cord	Ubiquitous	Forebrain	Ubiquitous	Midbrain
							Hindbrain	2 out of 3	Hindbrain (Strong)	Hindbrain (Strong)	Notochord (posterior)		Forebrain	Eye
							Forebrain	3 out of 3	Forebrain (Strong)	Forebrain (Strong)	Forebrain	Spinal cord (Dorsal)	Hindbrain	Forebrain
							Cranial Nerve	1 out of 3		Fin bud			Eye	Spinal cord (Faint)
							Fin bud	1 out of 3		Cranial Nerve			Somites	Dorsal root ganglia
							Somites	1 out of 3
							Eye	1 out of 3
							Notochord	1 out of3
							Dorsal root ganglia	1 out of 3
Hs422			Forebrain	6 out of 7			Forebrain	3 out of 4	Forebrain	Forebrain	Hindbrain	Forebrain	No Expression	No Expression	Forebrain	Forebrain
			Nose	6 out of 7			Hindbrain	3 out of 4	Hindbrain	Nasal Placode (Very mild)	Forebrain	Spinal cord			Hindbrain	Spinal cord
							Eye	1 out of 4	Eye	Dorsal root ganglia
							Nasal Placode	1 out of 4		Spinal cord
							Roof plate	1 out of 4		Branchial arches
							Spinal cord	3 out of 4
							Brachial arches	1 out of 4
Hs426			Forebrain	5 out of 5	The hindbrain stain includes the OV (example hs1397)		Forebrain	3 out of 3	Forebrain	Forebrain	Spinal cord	Hindbrain	Forebrain	Forebrain
			Hindbrain	5 out of 5			Hindbrain	2 out of 3	Eye	Notochord	Otic vesicle	Midbrain	Otic Vesicle	Hindbrain
							Otic vesicle	3 out of 3	Notochord	Otic vesicle		Forebrain (Mild)
							Somites	1 out of 3	Somites
							Notochord	1 out of 3	Otic vesicle
Hs428			Hindbrain	6 out of 6			Notochord	2 out of 4	Eye	Eye	Forebrain	Forebrain	Ubiquitous		Notochord
			Spinal cord	6 out of 6			Otic vesicle	2 out of 4	Otic vesicle	Notochord	Spinal cord	Hindbrain			Spinal cord (Roof plate)
									Notochord	Otic vesicle	Hindbrain
											Otic vesicle
Hs567			Midbrain	8 out of 10	Spinal cord	4 out of 5	Spinal cord	3 out of 3	Spinal cord (Floor plate and roof plate)	Hindbrain	Spinal cord (Floor plate and milder roof plate)	Spinal cord (Floor plate and milder roof plate)	Spinal cord (Floor plate and milder roof plate)	Spinal cord (Floor plate and milder roof plate)
							Hindbrain	3 out of 3	Midbrain	Spinal cord	Hindbrain	Hindbrain	Hindbrain	Hindbrain
							Midbrain	1 out of 3
Hs595			Forebrain	12 out of 13			Ectoderm	2 out of 5	Ectoderm	Ectoderm	Forebrain (very mild)		Forebrain	Forebrain	Forebrain (very very mild)		Forebrain
			Midbrain	9 out of 13			Notochord	1 out of 5	Notochord (patchy)				Eye	Dorsal root ganglia			Spinal cord
			Nose	8 out of 13			Forebrain	4 out of 5					Hindbrain	Ectoderm?			Blood Vessels
							Dorsal Root ganglia	1 out of 5						Spinal cord (Roof plate)
							Hindbrain	1 out of 5
							Blood vesels	1 out of 5
							Eye	1 out of 5
							Spinal cord	1 out of 5
Hs608			Dorsal root ganglia	7 out of 9			Forebrain	3 out of 4	Spinal cord	No Expression	Forebrain	Forebrain	Dorsal root ganglia	Dorsal root ganglia	Ubiquitous
			Spinal cord	7 out of 9			Dorsal Root ganglia	1 out of 4	Forebrain		Eye	Eye	Forebrain
Hs609			Forebrain	9 out of 18			Midbrain (tegmentum)	1 out of 4	Ubiquitous	Ubiquitous	Midbrain	Midbrain	Forebrain	Forebrain	Ubiquitous
			Limb	9 out of 18			Midbrain (dorsal)	1 out of 4					Midbrain (dorsal)	Midbrain (Dorsal)
													Hindbrain	Hindbrain
													Spinal cord
													Somites (dorsal)
Hs611			Forebrain	8 out of 8			Forebrain	2 out of 3	Forebrain	No Expression	Forebrain	Forebrain	Notochord (very mild)
			Hindbrain	8 out of 8			Otic Vesicle	3 out of 3	Hindbrain		Otic vesicle	Roof plate	Otic vesicle
							Hindbrain	1 out of 3	Otic vesicle		Dorsal Root ganglia	Otic vesicle
							Dorsal root ganglia	1 out of 3			Ectoderm	Ectoderm
							Nasal placode	1 out of 3			Roof plate	Nasal placode
							Limbs	1 out of 3			Nasal Placode	Limbs
							Notochord	1 out of 3
Hs669			Midbrain	6 out of 6	Spinal Cord	3 out of 3	Forebrain (Telencephalon)	3 out of 3	Forebrain (Telencephalon)	No Expression	Spinal cord (Ventral)	Spinal cord (Ventral)	Forebrain	Forebrain
							Forebrain (Diencephalon)	1 out of 3				Hindbrain	Hindbrain	Eye
							Spinal cord	2 out of 3				Midbrain	Spinal cord	Otic vesicle
							Hindbrain	2 out of 3				Forebrain		Spinal cord
							Eye	1 out of 3
Hs671			Forebrain	7 out of 7			Forebrain	3 out of 4	Forebrain	Forebrain	Forebrain	Forebrain	NA	Midbrain	Somites	Dorsal root ganglia
							Eye	2 out of 4	Eye	Eye	Midbrain		NA	Neuromasts	Forebrain	Floor plate (Including hindbrain)
							Hindbrain	2 out of 4		Dorsal root ganglia	Hindbrain (ventral)		NA	Hindbrain (mild)	Roof plate	Forebrain
							Dorsal root ganglia	2 out of 4		Fin bud					Eye
							Fin bud	1 out of 4				$			Dorsal root ganglia
							Somites	1 out of 4
							Midbrain	1 out of 4
Hs672			Forebrain	4 out of 5	Spinal cord	3 out of 3	Spinal cord	2 out of 5	Spinal cord (Dorsal)	Spinal cord (Dorsal)	Midbrain	No Expression	Forebrain (Mild)	Forebrain(Mild)	Ubiquitous	No exp	Ubiquitous	No exp
			Midbrain	4 out of 5			Midbrain	3 out of 5	Notochord	Notochord	Otic vesicle		Midbrain (Mild)	Midbrain(Mild)
							Forebrain	2 out of 5	Forebrain	Hindbrain			Hindbrain (Mild)	Hindbrain(Mild)
							Hindbrain	2 out of 5	Otic Vesicle	Midbrain			Spinal cord	CNS
							Otic vesicle	2 out of 5					Looks ubiq	Looks ubiq
													Otic vesicle	OV
Hs687			Forebrain	6 out of 6			Forebrain	3 out of 3	Forebrain	Forebrain	Forebrain	Forebrain	Forebrain	Forebrain
			Spinal cord	6 out of 6			Hindbrain	1 out of 3					Hindbrain
							Spinal cord	1 out of 3					Spinal cord
Hs688			Hindbrain	8 out of 8	Eye (Emb4, 5, 6 and 7)	4 out of 7	Eye	3 out of 4	Ubiquitous		Eye	Forebrain	Eye	Spinal cord (Floor plate)	Eye	Hindbrain
			Spinal cord	8 out of 8			Forebrain	3 out of 4				Spinal cord (Floor plate and Roof plate)	Forebrain	Forebrain	Spinal cord	Forebrain
							Spinal cord	3 out of 4					Spinal cord (Roof plate and Floor plate)	Branchial arches	Hindbrain
							Hindbrain	2 out of 4					Hindbrain
Hs699			Forebrain	6 out of 11			Midbrain	2 out of 3	Eye (Mild)	Midbrain	Notochord	Forebrain		Forebrain
			Midbrain	6 out of 11			Forebrain	2 out of 3	Otic vesicle		Forebrain (Mild)			Midbrain
							Hindbrain	1 out of 3						Hindbrain
							Eye	1 out of 3						Spinal cord (mild)
							Otic vesicle	1 out of 3
							Spinal cord	1 out of 3
Hs752			Dorsal Root ganglia	4 out of 7	Somites	3 out of 3	Somites	2 out of 3	Eye		Forebrain	Forebrain	Ubiquitous
			Spinal cord	4 out of 7			Eye	1 out of 3	Somites		Otic vesicle	Fin bud
			trigeminal V (ganglion, cranial)	4 out of 7			Forebrain	1 out of 3	Roof plate		Fin bud	Branchial arches
							Branchial arches	1 out of 3	Notochord			Hindbrain
							Notochord	1 out of 3				Somites
							Fin bud	1 out of 3
							Hindbrain	1 out of 3
Hs755			Hindbrain	8 out of 9			Forebrain	2 out of 3	Forebrain	Forebrain	Notochord		Forebrain	Forebrain
			Midbrain	8 out of 9			Hindbrain	2 out of 3	Pronephros	Branchial arches			Hindbrain	Hindbrain
							Pronephros	1 out of 3	Hindbrain
							Banchial arches	1 out of 3
							Notochord	1 out of 3
Hs774			Limbs	5 out of 5	Hindbrain	2 out of 4	Forebrain	4 out of 4	Forebrain	Forebrain	Notochord	Notochord	Forebrain	Spinal cord	Fin Bud (Mild)	Fin bud
							Hindbrain	3 out of 4	Hindbrain	Hindbrain		Forebrain	Hindbrain	Hindbrain	Forebrain	Broad and not very defined
							Fin bud	3 out of 4	Fin bud	Midbrain hindbrain boundary			Midbrain	Midbrain	Hindbrain
							Eye	2 out of 4	Somites	Fin bud				Eye	Eye
							Somites	1 out of 4		Somites				Limbs
							Spinal cord	1 out of 4
							Notchord	1 out of 4
							Midbrain	1 out of 4
Hs793			Midbrain	10 out of 13	Hindbrain(Emb2, 3, 5 and 7)	4 out of 7	Hindbrain	3 out of 3	Ubiquitous	Ubiquitous	Forebrain	Forebrain	Forebrain	Forebrain
					Spinal cord (1 2 3 5 7)	5 out of 7	Midbrain	3 out of 3			Spinal cord	Spinal cord	Somites	Hindbrain
							Forebrain	2 out of 3				Hindbrain		Midbrain
							Spinal cord	2 out of 3				Midbrain		Spinal cord
							Otic vesicle	1 out of 3				Otic Vesicle
							Somites	1 out of 3
Hs799			Forebrain	12 out of 13			Hindbrain	1 out of 2	Ubiquitous		Hindbrain	Hindbrain
							Forebrain	1 out of 2			Forebrain (Mild)	Forebrain (Mild)
Hs807			Midbrain				Eye	2 out of 3	Ubiquitous		Blood vessels	Blood vessels	Posterior somites		Eye	Forebrain
			Hindbrain				Forebrain	3 out of 3			Eye	Eye	Forebrain		Forebrain
							Otic vesicle	1 out of 3			Otic vesicle	Otic vesicle	Nototchord		Midbrain
							Fin bud	1 out of 3			Forebrain	Forebrain
							Somites	1 out of 3			Fin bud	Fin bud
							Notochord	1 out of 3
							Midbrain	1 out of 3
Hs816			Hindbrain	9 out of 10	Spinal cord	4 out of 6	Eye	2 out of 3	Eye	Hindbrain	Forebrain	Forebrain	Forebrain	Forebrain
					Forebrain	5 out of 6	Hindbrain	3 out of 3	Not very well defined	Eye	Eye	Hindbrain	Roof plate	Hindbrain
					Midbrain	3 out of 6	Forebrain	2 out of 3				Spinal cord		Midbrain
							Midbrain	2 out of 3				Midbrain
							Spinal cord	1 out of 3				Fin bud
							Fin bud	1 out of 3
Hs840			Forebrain	10 out of 10	Spinal cord	3 out of 8	Spinal cord	2 out of 3	Spinal cord		Ubiquitous		Spinal cord
							Hindbrain	2 out of 3	Hindbrain				Midbrain
							Midbrain	2 out of 3	Midbrain				Hindbrain
							Forebrain	2 out of 3	Forebrain				Forebrain
Hs886			Forebrain	9 out of 11			Forebrain	2 out of 3	Somites		NA	Spinal cord	No Expression
							Branchial arches	1 out of 3	Otic vesicle			Eye
							Midbrain	1 out of 3	Forebrain			Branchial arches
							Otic vesicle	1 out of 3	Midbrain hindbrain boundary			Forebrain
							Spinal cord	1 out of 3
							Eye	1 out of 3
