# Supplementary material for: Differences in enhancer activity in mouse and zebrafish reporter assays are often associated with changes in gene expression
Source: BMC Genomics. 2012 Dec 19;13:713. doi: 10.1186/1471-2164-13-713 (PMC3541358; doi:10.1186/1471-2164-13-713)
Supplement: Additional file 10 — Genomic location of tested CNEs and respective target genes. [file 1471-2164-13-713-S10.xls]

## Sheet: Additional File 8
Genomic location of tested CNEs and respective target genes									CNE genomic coordinates															Target Gene info
						Reported Target gene expression:		Reported Target gene expression:		NCBI36/hg18 (2006)			ZV7/danRer5 (2007)			Zv8/danRer6 (2008)			Zv9/danRer7 (2010)						NCBI36/hg18 (2006)				Mm9 2006		ZV7/danRer5 (2007)			Zv8/danRer6 (2008)			Zv9/danRer7 (2010)
	CNEs	Conclusive		Predicted target genes from GRBs described in Akalin et al 2009	Mouse valid Target Gene	In mouse	Zebrafish target gene	In zebrafish														Detected in Zebrafish	Detected in Shark	Human Gene	Location			Mouse gene	Location	Zebra Gene	Location			Location			Location
	1	0	Hs194	No	CDKN2C	Y	si:ch211-165l2.2	N		chr1	50807134	50808877	chr8	13819805	13820165	chr8	16526629	16526989	chr8	16844327	16844687	YES	YES	CDKN2C	chr1	51206955	51212894			si:ch211-165l2.2	chr8	13902752	13907012	chr8	16609576	16613836	chr8	16927274	16931534
	1	0	Hs200	No	CDKN2C	Y	si:ch211-165l2.2	N		chr1	50937783	50939374	chr8	13856782	13857162	chr8	16563606	16563986	chr8	16881304	16881684	YES	YES	CDKN2C	chr1	51206955	51212894			si:ch211-165l2.2	chr8	13902752	13907012	chr8	16609576	16613836	chr8	16927274	16931534
	1	1	Hs215	ISL1	ISL1	Y	ISL1	Y		chr5	50370807	50372400	chr5	39516893	39517642	chr5	39785081	39785831	chr5	42427322	42428071	YES	YES	ISL1	chr5	50714715	50726308	ISL1	chr13:117,088,495-117,100,145	ISL1	chr5	39585807	39591221	chr5	39711503	39716916	chr5	42353744	42359156
	1	0	Hs246	ATF, HOXD Complex, EVX2	Many putative taget genes (Complex)	Complex	Complex	Complex		chr2	176940070	176941410										YES	YES
	1	0	Hs260	No	CXXC4	Y	CXXC4	N		chr4	105565025	105566344	chr1	23200822	23201417	chr1	28607553	28608148	chr1	25044740	25045335	YES	YES	CXXC4	chr4	105612792	105635507			CXXC4	chr1	23064522	23105501	chr1	28697944	28738974	chr1	25135130	25176160
	1	0	Hs266	ENSG00000207570, Aka mir9-2	mir9-2	Y	Mir9-5	N(reported probe targets mir9-1, mir9-2 and mir9-3; Wienholds et al 2005)		chr5	87204171	87205189	chr5	48551744	48551989	chr5	48977603	48977849	chr5	49785928	49786173	YES	YES	Mir9-2	chr5	87998427	87998513	Mir9-2	chr13:83,878,411-83,878,497	Mir9-5							chr5	49952889	49952975
	1	0	Hs267	ENSG00000207570, Aka mir9-2	mir9-2	Y	Mir9-2	N(reported probe targets mir9-1, mir9-2 and mir9-3; Wienholds et al 2005)		chr5	87275698	87277401	chr10	37526630	37527253	chr10	41458629	41459253	chr10	44944917	44945540	YES	YES	Mir9-2	chr5	87998427	87998513	Mir9-2	chr13:83,878,411-83,878,497	Mir9-2							chr10	45056132	45056267
	1	1	Hs271	NR2F1	NR2F1	Y	NR2F1a	Y		chr5	93252741	93254078	chr5	46568522	46569413	chr5	51017214	51018106	chr5	51766530	51767421	YES	YES	NR2F1	chr5	92944799	92955542	NR2F1	chr13:78,328,757-78,339,525	NR2F1a	chr5	46801624	46808370	chr5	50778258	50785003	chr5	51527574	51534318
	1	1	Hs327	No	Lmo4	Y	Lmo4b	Y		chr1	88699384	88701096	chr23	19153906	19154726	Zv8_scaffold3028	187146	187967	Zv9_scaffold3471	184618	185438	YES	YES	Lmo4	chr1	87566739	87587194	Lmo4	chr3:143,848,337-143,868,497	Lmo4b	chr6	44291420	44310659	chr6	27635199	27654292	chr6	25668493	25687585
	1	1	Hs382	TSHZ3, ZNF507, ZNF536	ZNF536	Y	ENSDART00000034068	Y		chr19	35257791	35258856	chr7	43066670	43067329	chr7	46775308	46775967	chr7	47768162	47768821	YES	YES	ZNF536	chr19	35555168	35740805			ENSDART00000034068	chr7	42793275	42854660	chr7	46989977	47055362	chr7	47980831	48042216
	1	1	Hs411	NR4A2	NR4A2	Y	nr4a2b	Y		chr2	156434827	156435851	Not anotated	Not anotated	Not anotated	Zv8_scaffold3127	208037	208382	chr9	4957642	4957986	YES	YES	NR4A2	chr2	156889190	156897533	NR4A2	chr2:56,959,637-56,967,449	nr4a2b	chr6	11482313	11485584	chr6	13544015	13547285	chr6	12374515	12377784
	1	0	Hs669	RUNX1T1	Runx1t1	Y	Runx1t1	N		chr8	92893935	92895794	chr19	31448674	31449892	chr19	32943713	32944931	chr19	35153880	35155098	YES	YES	Runx1t1	chr8	93036371	93177058			Runx1t1	chr19	31361418	31442297	chr19	32856457	32937336	chr19	35066624	35147503
Mild CIs	1	1	Hs672	EMX2	EMX2	Y	emx2	Y		chr10	120064029	120065686	chr13	12257272	12258566	chr13	16399347	16400642	chr13	19897799	19899093	YES	YES	EMX2	chr10	119291946	119299047	EMX2	chr19:59,532,942-59,539,847	emx2	chr13	11810820	11815412	chr13	15756142	15760733	chr13	19367594	19372184
	1	1	Hs687	GSX2	GSX2	Y	GSX2	Y (In situ performed)		chr4	54575979	54577212				chr20	21752932	21753709	chr20	22488655	22489432	YES	YES	GSX2	chr4	54661005	54662879			GSX2	chr20	20517687	20519260	chr20	21733621	21735194	chr20	22469344	22470917
	1	1	Hs688	INSM1, NKX2-4	INSM1	Y	Insm1a	Y ( and In situ performed)		chr20	20420953	20422200	chr20	48378812	48378839	chr20	47323706	47323733	chr20	48909214	48909241	YES	YES	INSM1	chr20	20296765	20299592	INSM1	chr2:146,047,855-146,050,754	Insm1a	chr20	55176170	55178600				chr20	48786605	48789136
	1	0	Hs699	EBF3	EBF3	Y	ebf3	N		chr10	130721448	130723165	chr12	38566075	38573587	Zv8_NA6036	233991	241991	Zv9_NA545	186912	194011	YES	YES	EBF3	chr10	131523537	131652081			ebf3	chr12	38998378	39139452
	1	1	Hs755	No	ZIC3	Y	Zic5	Y		chrX	136144472	136145537	chr9	25151771	25152002	chr9	31611091	31611323	chr9	32245723	32245954	YES	YES	ZIC3	chrX	136476012	136481925	ZIC3	chrX:55,283,863-55,289,747	Zic5	chr9	25213467	25217404	chr9	31672788	31676725	chr9	32307419	32311356
	1	1	Hs774	ZFHX4	ZFHX4	Y	ZFHX4	Y ( and In situ performed)		chr8	77853238	77854334	chr24	21863052	21863871	chr24	22844693	22845512	chr24	23892627	23893446	YES	YES	ZFHX4	chr8	77756070	77942076			ZFHX4							chr24	23850262	23928171
	1	0	Hs793	No	PHF14	Y	phf14	N		chr7	10650844	10651884	chr19	35081674	35081968	chr19	37357095	37357389	chr19	39666520	39666814	YES	YES	PHF14	chr7	10980024	11175775			phf14	chr19	35135093	35291099	chr19	37410514	37566491	chr19	39719939	39875916
	1	0	Hs799	No	Nxph1	Y	Nxph1	N		chr7	9237834	9238883	chr19	34945506	34946157	chr19	37220927	37221578	chr19	39530352	39531003	YES	YES	Nxph1	chr7	8440110	8759118			Nxph1	chr19	34821991	34891542	chr19	37097412	37166963	chr19	39406837	39476388
	1	1	Hs422	DLX2, CDCA7, DLX1, SP3, SP5	DLX2	Y	Dlx2a	Y		chr2	172664125	172665298	chr9	3016557	3017559	chr9	3597531	3598547	chr9	3389937	3390952	YES	NO	DLX2	chr2	172672413	172675724	DLX2	chr2:71,381,466-71,384,669	Dlx2a	chr9	3010209	3013663	chr9	3762474	3765927	chr9	3393857	3397154
	1	1	Hs595	No	ADK	Y	adka	Y		chr10	75847771	75849006	chr13	24049348	24049551	chr13	25804220	25804423	chr13	25272586	25272789	YES	NO	ADK	chr10	75580949	76139068	ADK	chr14:21,871,855-22,267,768	adka	chr13	23899027	24179653	chr13	25674118	25954721	chr13	25142485	25423087
	1	1	Hs609	No	ZEB2	Y	ZEB2b	Y		chr2	146888474	146890272	Zv7_NA1075	29228	30146	Zv8_NA2251	1332	2260	Zv9_NA202	8605	9533	YES	NO	ZEB2	chr2	144862053	144994386	ZEB2	chr2:44,839,035-44,968,795	ZEB2b							chr6	912353	956981
	1	0	Hs611	CUX2	Cux2	Y	Cux2	N		chr12	109979780	109980635	chr8	9213930	9214269	chr8	4349263	4349602	chr8	4495943	4496282	YES	NO	Cux2	chr12	109956212	110272739			Cux2							chr8	4244841	4298124
	1	1	Hs123	No	ARX	Y	arx	Y		chrX	25310145	25312255										NO	NO	ARX	chrX	24931732	24943986	ARX	chrX:90,531,863-90,543,696	arx	chr24	22516202	22521984	chr24	23413859	23419641	chr24	24544780	24550562
	1	1	Hs124	No	ZNF423	Y	si:ch211-216l23.1	Y (In situ performed)		chr16	47651968	47652743										NO	NO	ZNF423	chr16	48082022	48418419			si:ch211-216l23.1	chr18	16145150	16353666	chr18	18124459	18332975	chr18	17445716	17654232
	1	1	Hs259	No	NKX3-2	Y	NKX3.2	Y		chr4	12618416	12619425										NO	NO	NKX3-2	chr4	13151552	13155212	NKX3-2	chr5:42,152,722-42,155,459	NKX3.2	chr14	46797608	46798032	chr14	284321	285873	chr14	38543	40095
	1	1	Hs335	No	NTM	Y	NTM	Y ( and In situ performed)		chr11	131373159	131373587										NO	NO	NTM	chr11	131285922	131711926	NTM	chr9:28,803,549-29,770,714	NTM	chr10	25873688	25922419	chr10	28643464	28718865
	1	0	Hs840	No	EPHA5	Y	NOT CONCLUSIVE			chr4	66672075	66672961										NO	NO	EPHA5	chr4	65867876	66218248	EPHA5	chr5:84,483,788-84,846,407	NOT CONCLUSIVE
	1	1	Hs886	No	ODZ3	Y	Odz3	Y		chr4	181438553	181439523										NO	NO	ODZ3	chr4	183482093	183961171	ODZ3	chr8:49,311,019-49,760,044	Odz3	chr1	37821418	38054743	chr1	39770792	40004117	chr1	39906736	40140003
	1	0	Hs240	No	TLE1	Y	No ortholog			chr9	82916943	82918198										NO	YES	TLE1	chr9	83388418	83493416	TLE1	chr4:71,778,839-71,861,346	No ortholog	chr18	13920426	13949811	chr18	20585238	20614623	chr18	20007518	20036903
	1	0	Hs278	TLX3	Tlx3	Y	Tlx3b	N		chr5	170560596	170562623										NO	YES	Tlx3	chr5	170668893	170671743	Tlx3	chr11:33,100,752-33,103,588	Tlx3b	chr10	18147656	18153502	chr10	18213894	18219740	chr10	22251264	22257110
	1	1	Hs284	No	Pou3f2	Y	Pou3f2	Y		chr6	98826480	98827231										NO	YES	Pou3f2	chr6	99282580	99286666	Pou3f2	chr4:22,411,340-22,415,480	Pou3f2	chr16	38912579	38915850	chr16	31373323	31376594	chr16	34874291	34877562
	1	0	Hs312	No	TLE4	Y	No ortholog			chr9	80661567	80662934										NO	YES	TLE4	chr9	81376698	81531476	TLE4	chr19:14,522,562-14,672,473	No ortholog	chr7	29821855	29831383	chr7	33979935	33989462
Severe Cis	1	0	Hs426	No	Pou3f4	Y	No ortholog			chrX	81675540	81677227										NO	YES	Pou3f4	chrX	82649941	82651431	Pou3f4	chrX:108,009,756-108,011,070	No ortholog
	1	0	Hs428	No	NOVA1	Y	Nova1	N		chr14	25447212	25448643										NO	YES	NOVA1	chr14	25984929	26136800	NOVA1	chr12:47,798,882-47,920,032	Nova1	chr5	31740375	31755784	chr5	35353155	35368564	chr5	38211367	38226776
	1	1	Hs567	No	Pou3f2	Y	Pou3f2	Y		chr6	98568673	98570030										NO	YES	Pou3f2	chr6	99282580	99286666	Pou3f2	chr4:22,411,340-22,415,480	Pou3f2	chr16	38912579	38915850	chr16	31373323	31376594	chr16	34874291	34877562
	1	0	Hs608	TLX3	Tlx3	Y	Tlx3b	N		chr5	170391397	170392702										NO	YES	Tlx3	chr5	170668893	170671743	Tlx3	chr11:33,100,752-33,103,588	Tlx3b	chr10	18147656	18153502	chr10	18213894	18219740	chr10	22251264	22257110
	1	1	Hs671	No	PTBP2	Y	PTBP2	Y		chr1	97383079	97384329										NO	YES	PTBP2	chr1	96959763	97053193	PTBP2	chr3:119,421,661-119,486,367	PTBP2	chr2	15078973	15097346	chr2	13608766	13627139	chr2	18274456	18292829
	1	0	Hs752	No	TLE1	Y	No ortholog			chr9	84136713	84137856										NO	YES	TLE1	chr9	83388418	83493416	TLE1	chr4:71,778,839-71,861,346	No ortholog	chr7	29794648	29831359	chr7	33979959	34016669
	1	0	Hs807	SP8	Sp8	Y	NOT CONCLUSIVE			chr7	22057889	22059082										NO	YES	Sp8	chr7	20788419	20793033			NOT CONCLUSIVE
	1	1	Hs816	No	ETV1	Y	ETV1	Y		chr7	14346152	14347265										NO	YES	ETV1	chr7	13897381	13997575	ETV1	chr12:39,505,312-39,597,068	ETV1	Zv7_NA1172	2821	28289	chr15	32939961	32975236	chr15	31660527	31697236
	CNEs by Lee et al
	1	1	Hs702	POU3F3	Pou3f3	Y	Pou3f3	Y		chr2	104499247	104500262										NO	YES
	1	0	Hs901		ZCCHC7	Y	ZCCHC7	N		chr9	37241207	37242223										NO	YES
	1	1	Hs1043	ZIC4, ZIC1	ZIC4, ZIC1	Y	ZIC4, ZIC1	Y		chr3	148607836	148609026										NO	YES
	1	1	Hs1114		ASCL1	Y	ASCL1	Y		chr12	101895479	101896740										NO	YES
	1	1	Hs1358		PACRG	Y	park2	Y		chr6	163196820	163199920							chr13	3206228	3207091	YES	YES	park2	chr6	161688580	163068824			park2	chr13	2445635	2604934	chr13	3445871	3620660	chr13	3044126	3168281
	Total	Total
	47	26
